# Supplementary material for: Identification and Validation of Three m6A Regulators: FTO, HNRNPC, and HNRNPA2B1 as Potential Biomarkers for Endometriosis
Source: Genes (Basel). 2022 Dec 28;14(1):86. doi: 10.3390/genes14010086 (PMC9858668; doi:10.3390/genes14010086)
Supplement: Supplementary file 1 [file genes-14-00086-s001.zip]

Archive with 45 entries (41 files):
- Figure S1.tif
- R code/
- R code/R code/
- R code/R code/.DS_Store
- R code/R code/.Rhistory
- R code/R code/Diagnostic16.ROC.R
- R code/R code/m6A07.m6aExp.R
- R code/R code/m6A08.heatmap.R
- R code/R code/m6A10.RCircos.R
- R code/R code/m6A11.cor.R
- R code/R code/m6A12.model.R
- R code/R code/m6A13.randomForest.R
- R code/R code/m6A14.Nomo.R
- R code/R code/m6A15.m6aCluster.R
- R code/R code/m6A16.m6ACluHeatmap.R
- R code/R code/m6A17.PCA.R
- R code/R code/m6A18.ssGSEA.R
- R code/R code/m6A19.immHeatmap.R
- R code/R code/m6A20.geneImmune.R
- R code/R code/m6A21.diff.R
- R code/R code/m6A22.GO.R
- R code/R code/m6A23.KEGG.R
- R code/R code/m6A31.geneDiff.R
- R code/__MACOSX/
- R code/__MACOSX/R code/
- R code/__MACOSX/R code/._.DS_Store
- R code/__MACOSX/R code/._Diagnostic16.ROC.R
- R code/__MACOSX/R code/._m6A07.m6aExp.R
- R code/__MACOSX/R code/._m6A08.heatmap.R
- R code/__MACOSX/R code/._m6A10.RCircos.R
- R code/__MACOSX/R code/._m6A11.cor.R
- R code/__MACOSX/R code/._m6A12.model.R
- R code/__MACOSX/R code/._m6A13.randomForest.R
- R code/__MACOSX/R code/._m6A14.Nomo.R
- R code/__MACOSX/R code/._m6A15.m6aCluster.R
- R code/__MACOSX/R code/._m6A16.m6ACluHeatmap.R
- R code/__MACOSX/R code/._m6A18.ssGSEA.R
- R code/__MACOSX/R code/._m6A19.immHeatmap.R
- R code/__MACOSX/R code/._m6A20.geneImmune.R
- R code/__MACOSX/R code/._m6A21.diff.R
- R code/__MACOSX/R code/._m6A22.GO.R
- R code/__MACOSX/R code/._m6A23.KEGG.R
- R code/__MACOSX/R code/._m6A31.geneDiff.R
- Table S1.pdf
- Table S2.pdf
