# Supplementary material for: Identification and Validation of Three m6A Regulators: FTO, HNRNPC, and HNRNPA2B1 as Potential Biomarkers for Endometriosis
Source: Genes (Basel). 2022 Dec 28;14(1):86. doi: 10.3390/genes14010086 (PMC9858668; doi:10.3390/genes14010086)
Supplement: Supplementary file 1 [file genes-14-00086-s001.zip › R code/R code/m6A07.m6aExp.R]

######Video source: https://ke.biowolf.cn
######ÉúÐÅ×ÔÑ§Íø: https://www.biowolf.cn/
######Î¢ÐÅ¹«ÖÚºÅ£ºbiowolf_cn
######ºÏ×÷ÓÊÏä£ºbiowolf@foxmail.com
######´ðÒÉÎ¢ÐÅ: 18520221056

#if (!requireNamespace("BiocManager", quietly = TRUE))
#    install.packages("BiocManager")
#BiocManager::install("limma")


library(limma)              #ÒýÓÃ°ü
expFile="normalize.txt"     #±í´ïÊäÈëÎÄ¼þ
geneFile="gene.txt"         #»ùÒòÁÐ±íÎÄ¼þ
setwd("C:\\biowolf\\m6A\\07.m6aExp")     #ÉèÖÃ¹¤×÷Ä¿Â¼

#¶ÁÈ¡ÊäÈëÎÄ¼þ£¬²¢¶ÔÊý¾Ý½øÐÐ´¦Àí
rt=read.table(expFile, header=T, sep="\t", check.names=F)
rt=as.matrix(rt)
rownames(rt)=rt[,1]
exp=rt[,2:ncol(rt)]
dimnames=list(rownames(exp),colnames(exp))
data=matrix(as.numeric(as.matrix(exp)),nrow=nrow(exp),dimnames=dimnames)
data=avereps(data)
data=data[rowMeans(data)>0,]

#¶ÁÈ¡»ùÒòÁÐ±íÎÄ¼þ£¬»ñÈ¡m6aÏà¹Ø»ùÒòµÄ±í´ïÁ¿
gene=read.table(geneFile, header=T, check.names=F, sep="\t")
sameGene=intersect(as.vector(gene[,1]), rownames(data))
geneExp=data[sameGene,]

#Êä³ö½á¹û
out=rbind(ID=colnames(geneExp), geneExp)
write.table(out, file="m6aGeneExp.txt", sep="\t", quote=F, col.names=F)


######Video source: https://ke.biowolf.cn
######ÉúÐÅ×ÔÑ§Íø: https://www.biowolf.cn/
######Î¢ÐÅ¹«ÖÚºÅ£ºbiowolf_cn
######ºÏ×÷ÓÊÏä£ºbiowolf@foxmail.com
######´ðÒÉÎ¢ÐÅ: 18520221056
