# Supplementary material for: Identification and Validation of Three m6A Regulators: FTO, HNRNPC, and HNRNPA2B1 as Potential Biomarkers for Endometriosis
Source: Genes (Basel). 2022 Dec 28;14(1):86. doi: 10.3390/genes14010086 (PMC9858668; doi:10.3390/genes14010086)
Supplement: Supplementary file 1 [file genes-14-00086-s001.zip › R code/R code/m6A19.immHeatmap.R]

######Video source: https://ke.biowolf.cn
######ÉúÐÅ×ÔÑ§Íø: https://www.biowolf.cn/
######Î¢ÐÅ¹«ÖÚºÅ£ºbiowolf_cn
######ºÏ×÷ÓÊÏä£ºbiowolf@foxmail.com
######´ðÒÉÎ¢ÐÅ: 18520221056

#if (!requireNamespace("BiocManager", quietly = TRUE))
#    install.packages("BiocManager")
#BiocManager::install("limma")

#install.packages("pheatmap")
#install.packages("reshape2")
#install.packages("ggpubr")


#ÒýÓÃ°ü
library(limma)
library(pheatmap)
library(reshape2)
library(ggpubr)

clusterFile="m6Acluster.txt"         #m6A·ÖÐÍµÄ½á¹ûÎÄ¼þ
ssgseaFile="ssGSEA.result.txt"       #ssGSEAµÄ´ò·ÖÎÄ¼þ
setwd("C:\\Users\\86151\\Desktop\\data\\gse6364\\19.immHeatmap")      #ÉèÖÃ¹¤×÷Ä¿Â¼

#¶ÁÈ¡·ÖÐÍµÄ½á¹ûÎÄ¼þ
cluster=read.table(clusterFile, header=T, sep="\t", check.names=F, row.names=1)
cluster=cluster[,-ncol(cluster)]

#¶ÁÈ¡ssGSEAµÄ½á¹ûÎÄ¼þ
ssgsea=read.table(ssgseaFile, header=T, sep="\t", check.names=F, row.names=1)
ssgsea=t(ssgsea)

#Êý¾ÝÕûÀí
sameSample=intersect(row.names(cluster), row.names(ssgsea))
cluster=cluster[sameSample,,drop=F]
ssgsea=ssgsea[sameSample,,drop=F]

#Ïà¹ØÐÔ¼ìÑé
cor=cor(ssgsea, cluster, method="spearman")

#»æÖÆÏà¹ØÐÔÈÈÍ¼
pdf(file="heatmap.pdf", width=7, height=4.5)
pheatmap(cor,
         color = colorRampPalette(c(rep("blue",1), "white", rep("red",1)))(100),
         cluster_cols =F,
         cluster_rows =T,
         display_numbers = T,
         show_colnames=T,
         show_rownames=T,
         angle_col =45,
         fontsize=6,
         fontsize_row=7,
         fontsize_col=6)
dev.off()


######Video source: https://ke.biowolf.cn
######ÉúÐÅ×ÔÑ§Íø: https://www.biowolf.cn/
######Î¢ÐÅ¹«ÖÚºÅ£ºbiowolf_cn
######ºÏ×÷ÓÊÏä£ºbiowolf@foxmail.com
######´ðÒÉÎ¢ÐÅ: 18520221056
